# Supplementary material for: Identifying corals displaying aberrant behavior in Fiji’s Lau Archipelago
Source: PLoS One. 2017 May 24;12(5):e0177267. doi: 10.1371/journal.pone.0177267 (PMC5443480; doi:10.1371/journal.pone.0177267)
Supplement: S1 Data File — Separate worksheets are presented for 1) environmental data only (“site data”), 2) environmental, physiological, and molecular data (“all data”), and 3) principal components analysis (PCA) and canonical correlation analysis (CCA) results (“PCA+CCA”). Please note that the physiological and molecular data from the sample corals have been presented as Z-scores; raw data can be provided upon request. (XLSX) [file pone.0177267.s001.xlsx]

## Sheet: site data
site name	Latitude	Longitude	exposure	reef zone	reef type	ALCC (%)	temperature (°C)	salinity
FJTO01	-18.996	-179.903	protected	lagoonal	barrier reef	35.3333	27.1	35.1
FJTO02	-18.9728	-179.907	intermediate	fore reef	barrier reef	36.2	27.2	35.3
FJTO03	-18.9273	-179.891	intermediate	fore reef	barrier reef	34.1667	27.2	35.2
FJTO04	-18.8886	-179.868	exposed	fore reef	barrier reef	25	27	35.3
FJTO05	-18.8981	-179.884	intermediate	fore reef	barrier reef	45.6	27.1	35.3
FJTO06	-18.9976	-179.847	protected	lagoonal	patch reef	37.8	27.3	35.3
FJTO07	-19.0032	-179.849	intermediate	fore reef	barrier reef	41.8	27.2	35.2
FJTO08	-19.023	-179.881	intermediate	fore reef	barrier reef	36	27.4	35.6
FJTO09	-18.9082	-179.786	exposed	fore reef	barrier reef	28.75	27.4	35.3
FJMT10	-19.1178	179.738	intermediate	fore reef	barrier reef	41.6	26.9	34.8
FJMT11	-19.1585	179.73	intermediate	fore reef	barrier reef	30.25	27	35.1
FJMT12	-19.1534	179.74	protected	lagoonal	patch reef	23	26.9	35.1
FJMT13	-19.1172	179.778	exposed	fore reef	barrier reef	27.6667	26.8	35.2
FJMT14	-19.129	179.787	exposed	fore reef	barrier reef	31.75	26.8	35.2
FJML15	-18.5919	179.973	exposed	fore reef	barrier reef	22.6	27.2	35.2
FJML16	-18.5204	179.966	intermediate	fore reef	barrier reef	33	27.2	35.3
FJML17	-18.5325	179.92	intermediate	fore reef	barrier reef	32.75	27.2	35.3
FJML18	-18.5461	179.901	intermediate	fore reef	barrier reef	40.4	27.1	35.3
FJML19	-18.5794	179.82	intermediate	fore reef	barrier reef	51	27.2	34.8
FJML20	-18.5577	179.879	intermediate	fore reef	barrier reef	36.8	27.2	35.3
FJML21	-18.5972	179.934	protected	lagoonal	patch reef	21.6	26.9	35.2
FJML22	-18.6168	179.939	exposed	fore reef	barrier reef	28.8	27	35.3
FJML23	-18.5575	179.985	exposed	fore reef	barrier reef	29	27.1	35.3
FJFU24	-19.124	-178.548	protected	lagoonal	patch reef	42	26.7	35.5
FJFU25	-19.094	-178.581	intermediate	fore reef	barrier reef	44.6667	26.5	35.2
FJFU26	-19.1011	-178.601	exposed	fore reef	barrier reef	54.75	26.5	35.2
FJFU27	-19.1299	-178.617	exposed	fore reef	barrier reef	42.75	26.5	35.2
FJFU28	-19.1411	-178.571	protected	lagoonal	patch reef	48.75	26.2	35.2
FJFU29	-19.1184	-178.592	protected	lagoonal	patch reef	50.25	26	35.2
FJKA30	-18.9414	-178.985	intermediate	fore reef	barrier reef	25.2	26.5	35.2
FJKA31	-18.9194	-178.958	protected	lagoonal	pinnacles	38.5	26.7	35.1
FJKA32	-18.9136	-178.946	exposed	fore reef	barrier reef	61.6667	26.4	35.3
FJKA33	-18.9545	-178.987	intermediate	fore reef	barrier reef	26.75	26.5	35.3
FJKA34	-18.9228	-178.936	exposed	fore reef	barrier reef	22.3333	26.5	35.3
FJVV35	-18.3864	-179.279	exposed	fore reef	barrier reef	48.8	26.7	35.3
FJVV36	-18.3439	-179.28	intermediate	fore reef	barrier reef	32.75	26.6	35.3
FJVV37	-18.3584	-179.285	intermediate	fore reef	back reef	41.75	26.7	35.2
FJNA38	-17.9512	-179.067	intermediate	fore reef	barrier reef	48	27	35.6
FJNA39	-17.9759	-179.077	intermediate	fore reef	fringing reef	52.2	27.2	35.5
FJNA40	-17.9651	-179.079	intermediate	fore reef	barrier reef	43.5	27.2	35.4
FJTV41	-17.6498	-178.835	intermediate	fore reef	barrier reef	28.2	26.8	34.7
FJTV42	-17.7041	-178.829	intermediate	fore reef	barrier reef	36.8	27	35.4
FJTV43	-17.6935	-178.833	intermediate	fore reef	barrier reef	40.6	26.8	35.4
FJCC44	-17.7167	-179.324	intermediate	fore reef	barrier reef	42.2	27.1	35.5
FJCC45	-17.7238	-179.339	intermediate	fore reef	barrier reef	49.75	27.2	35.3
FJCC46	-17.7265	-179.341	intermediate	fore reef	barrier reef	13	27.2	35.5
FJCC47	-17.7671	-179.349	exposed	fore reef	barrier reef	40.6667	27.1	35.5
FJCC48	-17.7498	-179.384	intermediate	fore reef	barrier reef	46.5	26.2	34.4
FJMG49	-17.4785	-179.167	exposed	fore reef	barrier reef	53.4	27.1	35.5
FJMG50	-17.4639	-179.188	intermediate	fore reef	barrier reef	41.7143	27.1	35.5
FJMG51	-17.4249	-179.166	intermediate	fore reef	fringing reef	47	27.4	35.4
FJVB52	-17.3028	-179.031	intermediate	fore reef	barrier reef	47.4	27.2	35.5
FJVB53	-17.1394	-179.06	intermediate	fore reef	barrier reef	29	27.3	35.5
FJVB54	-17.2376	-179.039	intermediate	fore reef	barrier reef	37.25	27.1	35.5
FJVB55	-17.1534	-179.005	intermediate	fore reef	barrier reef	28.6667	27.1	35.4
FJVB56	-17.1395	-179.06	intermediate	fore reef	barrier reef	17	.	.
FJVB57	-17.1715	-178.887	exposed	fore reef	barrier reef	17	27.2	35.4
FJVB58	-17.196	-178.871	protected	lagoonal	patch reef	10.6667	.	.
FJVB59	-17.2419	-178.856	protected	lagoonal	patch reef	10	27.2	35.4
FJVB60	-17.1206	-178.827	intermediate	fore reef	barrier reef	11	27	35.4
FJVB61	-17.1518	-178.851	intermediate	fore reef	barrier reef	14.5	27.1	35.6
FJVB62	-17.2824	-178.927	protected	lagoonal	patch reef	33	27	35.4
FJVB63	-17.2923	-178.886	protected	lagoonal	patch reef	28.6667	26.8	35.5
FJVB62B	-17.2877	-178.928	protected	lagoonal	patch reef	.	26.9	35.3
FJVB64	-17.3364	-178.86	protected	lagoonal	patch reef	2.5	26.8	35.4
FJVB65	-17.3355	-178.834	protected	lagoonal	barrier reef	4.33333	26.7	35.2
FJVB66	-17.3234	-178.817	protected	lagoonal	patch reef	11.75	26.6	35.3
FJVB67	-17.2709	-178.777	protected	lagoonal	fringing reef	21.5	26.8	35.4
FJVB68	-17.1066	-178.69	protected	lagoonal	patch reef	33.6667	26.6	35.3
FJVB69	-17.0895	-178.769	protected	lagoonal	barrier reef	10.6667	26.8	35.4
FJVB70	-17.1352	-178.778	protected	lagoonal	patch reef	19.3333	26.8	35.3
					Average	33.1888	26.9246	35.2942
					std. dev.	13.2559	0.307937	0.202836
Please note that these averages differ from those of the following worksheet, which were only calculated across the 46 sites from which corals were sampled.

## Sheet: all data
	ENVIRONMENTAL PARAMETERS			"." = missing data																Symbiodinium	MOLECULAR PHYSIOLOGICAL RESPONSE VARIABLES				SYMBIODINIUM GENE EXPRESSION					HOST CORAL GENE EXPRESSION				OUTLIER ANALYSIS (the 11 tier 1 outliers have been highlighted in red.)
sample number	Island	host	site	EXPOSURE	REEF ZONE	REEF TYPE	ALCC (%)	ALCC-categorical (%)	color	color categorical	date	Exact depth (m)	depth-categorical (m)	time	temperature (ºC)	temp categorical (ºC)	salinity	PAR (umol/m^2/s)	PAR category (umol/m^2/s)	assemblage	max. length z-score	planar SA z-score	RNA/DNA z-score	Sym GCP z-score	Sym rbcL z-score	Sym zifl1l z-score	Sym ubiq-lig z-score	Sym apx1 z-score	Sym hsp90 z-score	host ca z-score	host lectin z-score	host cu-zn-sod z-score	host gfp-cp z-score	Mahalanobis Distance (Fig. 3d)	heat map score	outlier?
2.1	Totoya	.	FJTO05	intermediate	forereef	barrier	46	40-50	normal	1	2013-06-04	6.6	10 to 15	10:00-14:00	27.1	27-28	35.3	216	>200	clade C only	-0.39095	-0.422357												.	.	.
3.1	Totoya	P. damicornis	FJTO05	intermediate	forereef	barrier	46	40-50	normal	1	2013-06-04	5	10 to 15	10:00-14:00	27.1	27-28	35.3	312	>200	clade C only	-0.590689	-0.491208	-0.874218	-0.305336	-0.906749	-0.429339	-0.91188		-0.644223	-1.04454	-0.30056	-0.893981	1.22648	.	.	.
4.1	Totoya	P. damicornis	FJTO02	intermediate	forereef	barrier	36	30-40	normal	1	2013-06-03	10.6	15 to 20	after 14:00	27.2	27-28	35.3	72	50-100	clade C only	0.241557	-0.0125276	-0.420944	-0.152304	-0.068802	-0.434726	0.889896	0.590942	0.524983	-0.960545	1.39399	-0.967298	0.15911	3.65028	0	no
5.2	Totoya	P. damicornis	FJTO02	intermediate	forereef	barrier	36	30-40	.		2013-06-03		.	after 14:00	27.2	27-28	35.3	117	100-200	clade C only	-0.341015	-0.225639	-1.66379	-0.660011	-0.828901	-0.418155	-0.985136	-0.406595	-0.644606	-0.683493	-0.80168	-0.790391	-0.466217	2.3653	0	no
6.1	Totoya	P. damicornis	FJTO03	intermediate	forereef	barrier	34	30-40	very pale	3	2013-06-03	4.5	<5	after 14:00	27.2	27-28	35.2	8	<50	clade C only	-0.840362	-0.58301	-0.0658446	-0.802788	-0.377248	-0.410995	0.196251	-0.266343	0.456357	-0.936036	-0.662003	-0.702586	-0.308103	2.03472	0	no
7.1	Totoya	P. damicornis	FJTO05	intermediate	forereef	barrier	46	40-50	normal	1	2013-06-04	3.7	<5	10:00-14:00	27.1	27-28	35.3	411	>200	clade C only	0.241557	0.0596023	0.401247	-0.0561447	0.364554	0.8375	0.442463	-0.295396	-0.109561	-0.582627	-0.275009	-0.0402466	6.59467	6.97287	1	yes
9.1	Totoya	P. damicornis	FJTO06	protected	lagoonal	patch	38	30-40	normal	1	2013-06-04	12.5	15 to 20	after 14:00	27.3	27-28	35.3	42	<50	clade C only	-0.341015	-0.287933												.	.	.
10.1	Totoya	P. damicornis	FJTO06	protected	lagoonal	patch	38	30-40	normal	1	2013-06-04	10.5	15 to 20	after 14:00	27.3	26-27	35.3	168	100-200	clade C only	-1.00681	-0.599403	0.0761951	0.977122	0.360672	-0.435399	0.473123	-0.101776	0.0697359	0.755467	3.49495	0.889857	1.93736	4.15719	1	no
15.1	Totoya	P. damicornis	FJTO07	intermediate	forereef	barrier	42	40-50	normal	1	2013-06-05	7	10 to 15	before 10:00	27.2	27-28	35.2	121	100-200	clade C only	-0.923587	-0.563338	-0.679456	-0.334842	-0.623376	0.436006	-0.244186	-0.421195	0.106283	-0.741299	2.2895	-0.314785	3.36719	4.37632	2	yes
16.1	Totoya	P. meandrina	FJTO08	intermediate	forereef	barrier	36	30-40	normal	1	2013-06-05	10	10 to 15	10:00-14:00	27.4	27-28	35.6	331	>200	clade C only	-0.840362	-0.586289	0.369959	0.621892	-0.687002	-0.267508	-0.582738	-0.3578	0.28065	0.978018	-0.469641	0.156529	-0.0864705	1.85363	0	no
17.1	Totoya	P. meandrina	FJTO08	intermediate	forereef	barrier	36	30-40	normal	1	2013-06-05	11	15 to 20	10:00-14:00	27.4	27-28	35.6	364	>200	clade C only	-0.590689	-0.484651	-0.043804	0.268839	-0.567296	-0.373823	-0.657069	0.454577	-0.558358	0.379679	-0.71427	-0.58676	-0.493574	1.48021	0	no
19.1	Totoya	P. meandrina	FJTO08	intermediate	forereef	barrier	36	30-40	.		2013-06-05	8	10 to 15	10:00-14:00	27.4	27-28	35.6	327	>200	clade C only			-0.951979	-0.275462	-0.485174	-0.392905	-0.806394	-0.309926	-0.421785		-0.791809	-0.492378	0.151808	.	.	.
20.1	Totoya	P. damicornis	FJTO08	intermediate	forereef	barrier	36	30-40	.		2013-06-05	7.5	10 to 15	10:00-14:00	27.4	27-28	35.6	460	>200	clade C only			0.573334	1.70036	-0.825499	-0.348817	-0.814501	-0.506243	-0.342965	0.777279	-0.506882	-0.139322	-0.274984	2.23513	0	no
21.1	Matuku	P. verrucosa	FJMT10	intermediate	forereef	barrier	42	40-50	normal	1	2013-06-06	11.5	15 to 20	10:00-14:00	26.9	26-27	34.8	144	100-200	clade C only	0.0751076	0.0727169	-0.257598	-0.504094	-0.368501	-0.260822	0.246616	-0.00160147	0.881739	-0.637808	1.25717	-0.58415	-0.368139	2.46555	0	no
22.1	Matuku	P. verrucosa	FJMT10	intermediate	forereef	barrier	42	40-50	normal	1	2013-06-06	11.3	15 to 20	10:00-14:00	26.9	26-27	34.8	127	100-200	clade C only			-0.0289689	2.49781	-0.763402	-0.375236	-0.669616	-0.485169	-0.390022	0.735869	1.00212	0.197513	-0.407466	2.72267	1	no
23.1	Matuku	P. verrucosa	FJMT10	intermediate	forereef	barrier	42	40-50	normal	1	2013-06-06	8	10 to 15	10:00-14:00	26.9	26-27	34.8	195	100-200	clade C only	-0.507464	-0.392849	-0.311111	-0.214612	-0.365511	-0.434428	0.208667	-0.27158	-0.0207082	-0.768442	1.26852	-0.486495	-0.225149	2.45301	0	no
24.1	Matuku	P. damicornis	FJMT13	exposed	forereef	barrier	28	20-30	normal	1	2013-06-07	9	10 to 15	before 10:00	26.8	26-27	35.2	83	50-100	clade C only	-0.257791	-0.296129	-0.0367911	0.856845	0.462268	0.365176	0.28281	0.126451	-0.375487	-0.759091	0.849731	-0.34068	-0.478329	2.31174	0	no
25.1	Matuku	P. verrucosa	FJMT13	exposed	forereef	barrier	28	20-30	normal	1	2013-06-07	10	10 to 15	before 10:00	26.8	26-27	35.2	82	50-100	clade C only	-0.923587	-0.556781	-0.521429	-0.77989	3.06631	0.333874	1.78215	0.541173	1.52486	-0.656404	1.30503	-0.483507	-0.274563	5.46942	1	yes
26.1	Matuku	P. meandrina	FJMT13	exposed	forereef	barrier	28	20-30	very pale	3	2013-06-07	7.5	10 to 15	before 10:00	26.8	26-27	35.2	90	50-100	clade C only	-0.00811696	-0.173181	-0.77507	0.00973014	-0.669402	0.28277	-0.720146	-0.438561	-0.546351	1.92529	-0.800463	0.484187	-0.0164715	2.64923	0	no
27.1	Matuku	P. damicornis	FJMT13	exposed	forereef	barrier	28	20-30	normal	1	2013-06-07	8.5	10 to 15	before 10:00	26.8	26-27	35.2	59	50-100	clade C only	-0.840362	-0.560059	1.2281	-0.531003	-0.679404	0.678734	-0.543276	-0.406861	0.156598	-0.657982	-0.743444	-0.0336113	2.71342	3.87454	1	no
28.1	Matuku	P. damicornis	FJMT13	exposed	forereef	barrier	28	20-30	normal	1	2013-06-07	11	15 to 20	before 10:00	26.8	26-27	35.2	74	50-100	clade C only	-0.174566	-0.29449	-0.392697	1.09893	-0.766216	0.204304	-0.785116	-0.398921	-0.478864	0.664326	-0.195991	0.353852	0.679081	1.66725	0	no
29.1	Matuku	P. verrucosa	FJMT13	exposed	forereef	barrier	28	20-30	pale	2	2013-06-07	9.5	10 to 15	before 10:00	26.8	26-27	35.2	94	50-100	clade C only	-0.923587	-0.609239	0.401247	1.80463	-0.595258	-0.305399	-0.771279		-0.652141	-1.04341	-0.76908	-0.766056	-0.508201	.	.	.
30.1	Matuku	P. damicornis	FJMT14	exposed	forereef	barrier	32	30-40	bleached	4	2013-06-07	10.8	15 to 20	10:00-14:00	26.8	26-27	35.2	86	50-100	clade C only	-0.507464	-0.451865	-0.369455	0.286762	-0.750065	0.0382279	-0.615555	-0.546555	-0.139442	-0.407833	0.838875	-0.0427315	1.62164	2.08269	0	no
33.1	Moala	P. verrucosa	FJML17	intermediate	forereef	barrier	33	30-40	normal	1	2013-06-08	4	<5	after 14:00	27.2	27-28	35.3	59	50-100	clade C only	-0.174566	-0.27154	-0.115012	1.05817	-0.781348	-0.441159	-0.568107	-0.501479	-0.514548	0.0215162	0.273909	-0.468022	-0.447016	1.60032	0	no
34.1	Moala	P. meandrina	FJML17	intermediate	forereef	barrier	33	30-40	normal	1	2013-06-08	4.4	<5	after 14:00	27.2	27-28	35.3	31	<50	clade C only	-0.673913	-0.527273	-1.10451	-0.0398074	0.445264	-0.443397	0.0668187	0.414046	-0.426237	-0.928706	-0.141125	-0.866007	-0.479765	2.17759	0	no
35.1	Moala	.	FJML17	intermediate	forereef	barrier	33	30-40	normal	1	2013-06-08	5	10 to 15	after 14:00	27.2	27-28	35.3	35	<50	clade C only	-0.757138	-0.573174												.	.	.
37.1	Moala	P. verrucosa	FJML18	intermediate	forereef	barrier	40	40-50	normal	1	2013-06-09	11.8	15 to 20	10:00-14:00	27.1	27-28	35.3	136	100-200	clade C only	0.0751076	-0.264982	1.99696	0.777639	-0.597401	-0.404008	-0.669616	0.168062	-0.652702	1.91535	-0.735904	-0.637146	-0.484066	3.0304	1	no
38.1	Moala	.	FJML18	intermediate	forereef	barrier	40	40-50	normal	1	2013-06-09	11.1	15 to 20	10:00-14:00	27.1	27-28	35.3	.	.	clade C only	-0.341015	-0.376456												.	.	.
39.1	Moala	P. verrucosa	FJML18	intermediate	forereef	barrier	40	40-50	normal	1	2013-06-09	11.3	15 to 20	10:00-14:00	27.1	27-28	35.3	109	100-200	clade C only	3.57054	4.41691	2.01149	0.621892	1.00184	-0.354301	0.68392	0.0204249	-0.04212	1.14837	3.86541	-0.438963	-0.418569	4.41931	2	yes
40.1	Moala	P. verrucosa	FJML18	intermediate	forereef	barrier	40	40-50	normal	1	2013-06-09	10.8	15 to 20	10:00-14:00	27.1	27-28	35.3	.	.	clade C only	3.32086	3.81364	-0.225639	0.0431888	-0.389526	-0.359725	0.368138	-0.351395	0.951437	-0.897976	0.585037	-0.497606	-0.211072	2.13881	0	no
41.1	Moala	P. verrucosa	FJML18	intermediate	forereef	barrier	40	40-50	normal	1	2013-06-09	10.3	15 to 20	10:00-14:00	27.1	27-28	35.3	277	>200	clade C only	3.15442	4.39724	-1.45499	0.564489	-0.652267	-0.37931	-0.583111	-0.541138	0.21173	-0.883548	1.11131	-0.686935	-0.177874	2.50684	0	no
42.1	Moala	P. verrucosa	FJML19	intermediate	forereef	barrier	51	>50	normal	1	2013-06-09	5.6	10 to 15	after 14:00	27.2	27-28	34.8	39	<50	clade C only	-0.507464	-0.389571	-1.08214	-0.583712	-0.0945034	-0.439672	-0.349064	0.259051	-0.471104	-0.892521	-0.819736	-0.951496	-0.499108	1.86553	0	no
44.1	Moala	P. acuta	FJML20	intermediate	forereef	barrier	37	30-40	normal	1	2013-06-09	6.6	10 to 15	after 14:00	27.2	27-28	35.3	39	<50	clade C only	-0.257791	-0.22236	-1.03583	1.55423	-0.538208	-0.442575	-0.638471	0.212339	-0.585439	-0.74918	-0.630689	-0.0255095	0.173517	2.53554	0	no
45.1	Moala	P. verrucosa	FJML21	protected	lagoonal	patch	22	20-30	normal	1	2013-06-10	15.4	15-20	before 10:00	26.9	26-27	35.2	.	.	clade C only	1.90605	1.43007	2.02089	0.738356	0.395145	-0.0134888	0.0507587	-0.268956	-0.359684	1.12833	1.96253	-0.552548	-0.488068	2.8972	1	no
47.1	Moala	P. verrucosa	FJML21	protected	lagoonal	patch	22	20-30	normal	1	2013-06-10	14.2	15 to 20	before 10:00	26.9	26-27	35.2	.	.	clade C only	1.7396	1.05303	0.959045	0.699298	0.16347	-0.170078	-0.265649	0.389739	-0.527328	-0.039559	-0.445214	-0.248934	0.351046	1.79467	0	no
48.1	Fulaga	P. damicornis	FJFL24	protected	lagoonal	patch	42	40-50	normal	1	2013-06-11	4.2	<5	before 10:00	26.7	26-27	35.5	.	.	clade C only	-0.341015	-0.396128	0.208089	-1.40209	1.43588	1.25667	1.03032	-0.208455	-0.224883	-0.745238	-0.68781	-0.676448	-0.49903	3.68226	0	no
49.1	Fulaga	P. acuta	FJFL25	intermediate	forereef	barrier	45	40-50	normal	1	2013-06-11	23	20-25	10:00-14:00	26.5	26-27	35.2	.	.	clade C only			0.394364	0.250994	1.34821	-0.32119	0.611156	-0.215105	-0.243947	0.374598	0.544715	0.0443095	0.411441	2.9271	0	no
50.1	Fulaga	P. damicornis	FJFL25	intermediate	forereef	barrier	45	40-50	normal	1	2013-06-11	9.4	10 to 15	10:00-14:00	26.5	26-27	35.2	.	.	clade C only	-0.590689	-0.474815	-1.2466	-0.0561447	-0.921233	-0.447267	-1.06559	-0.660915	-0.732984	-1.02593	-0.820815	-1.00488	-0.505127	2.09817	0	no
51.2	Fulaga	P. damicornis	FJFL25	intermediate	forereef	barrier	45	40-50	pale	2	2013-06-11	9.4	10 to 15	10:00-14:00	26.5	26-27	35.2	.	.	clade C only			0.0140527	-1.08733	-0.646374	-0.0670389	-0.969319	-0.301132	-0.497879	-0.322783	-0.812152	-0.687433	-0.468196	2.18336	0	no
54.1	Fulaga	P. acuta	FJFL30	intermediate	forereef	barrier	25	20-30	normal	1	2013-06-12	2.4	<5	after 14:00	26.5	26-27	35.2	.	.	clade C only	0.740904	0.620249		-1.72067	4.49196	-0.373889	2.93779	7.85703	0.966249	-0.708771	-0.804704	-0.400343	-0.453846	.	3	.
55.1	Fulaga	P. acuta	FJFL30	intermediate	forereef	barrier	25	20-30	normal	1	2013-06-12	2.3	<5	after 14:00	26.5	26-27	35.2	.	.	clade C only	0.0334953	-0.0256422	0.260136	0.395903	-0.746201	-0.410102	-0.748642	-0.551847	-0.386334	-0.562431	-0.749002	2.01106	-0.0353377	3.73343	1	no
56.1	Fulaga	P. acuta	FJFL30	intermediate	forereef	barrier	25	20-30	pale	2	2013-06-12	2.5	<5	after 14:00	26.5	26-27	35.2	.	.	clade C only	-0.174566	-0.281376	-0.455744	-0.932818	2.79204	-0.0148147	3.94311	0.291197	2.97332	-0.278664	-0.503001	3.27017	0.116663	5.21753	4	yes
60.1	Kabara	P. acuta	FJKB31	protected	lagoonal	pinnacles	39	30-40	very pale	3	2013-06-13	12.6	15 to 20	10:00-14:00	27.2	27-28	35.4	140	100-200	clade C only	-0.840362	-0.60596	-0.7825	-1.44912	-0.800351	-0.402456	-0.769662	-0.615927	-0.103515	-0.985569	-0.803076	-0.726566	-0.249132	2.47988	0	no
66.2	Kabara	P. acuta	FJKB31	protected	lagoonal	pinnacles	39	30-40	pale	2	2013-06-14	14.4	15 to 20	after 14:00	26.7	26-27	35.1	33	<50	clade C only	-0.0913415	-0.301047	-0.597867	-0.847523	-0.148374	-0.435367	-0.000582972	-0.210896	-0.272665	0.231686	-0.582157	-0.0405722	-0.412997	1.69967	0	no
68.1	Kabara	P. acuta	FJKB31	protected	lagoonal	pinnacles	39	30-40	pale	2	2013-06-14	14.4	15 to 20	after 14:00	26.7	26-27	35.1	17	<50	clade C only	-0.132954	-0.238753	-0.646916	-1.03183	1.94607	-0.236981	2.71307	0.0015098	2.12805	-0.946992	1.31644	3.3515	-0.0259858	4.4412	3	yes
69.1	Kabara	P. acuta	FJKB31	protected	lagoonal	pinnacles	39	30-40	pale	2	2013-06-14	15.3	15-20	after 14:00	26.7	26-27	35.1	25	<50	clade C only	-0.465852	-0.399406	-1.27808	-1.23724	-0.891304	-0.446053	-1.00014	-0.591738	-0.671896	-0.666696	-0.766181	-0.70985	-0.494273	2.5584	0	no
83.2	Tuvuca	P. acuta	FJTV41	intermediate	forereef	barrier	28	20-30	normal	1	2013-06-17	30.5	>30	before 10:00	26.8	26-27	34.7	.	.	clade C only	1.0738	0.692379	-0.110232	-0.89086	0.415451	0.0248276	0.502257		0.029901	-0.72033	-0.406163	-0.407701	-0.491001	.	.	.
84.1	Tuvuca	P. verrucosa	FJTV41	intermediate	forereef	barrier	28	20-30	normal	1	2013-06-17	12.8	15 to 20	before 10:00	26.8	26-27	34.7	47	<50	clade C only	-0.257791	-0.36662	1.16205	1.09893	0.0334105	-0.179674	-0.198468	0.0987616	-0.436935	-0.474275	-0.656358	-0.669203	-0.419185	2.68202	0	no
85.1	Tuvuca	P. verrucosa	FJTV41	intermediate	forereef	barrier	28	20-30	pale	2	2013-06-17	10	10 to 15	before 10:00	26.8	26-27	34.7	198	100-200	clade C only	-0.257791	-0.29449	-1.23475	0.621892	-0.852126	-0.383824	-0.908579		-0.594745	1.07367	-0.740779	-0.312674	-0.105578	.	.	.
86.1	Tuvuca	P. verrucosa	FJTV41	intermediate	forereef	barrier	28	20-30	pale	2	2013-06-17	11.2	15 to 20	before 10:00	26.8	26-27	34.7	53	50-100	clade C only	0.0751076	-0.0879362	1.97154	-0.660011	-0.513585	-0.324763	-0.737461	0.027115	-0.406166	-0.155536	-0.270555	-0.861638	-0.400283	2.79827	0	no
87.1	Tuvuca	P. verrucosa	FJTV41	intermediate	forereef	barrier	28	20-30	normal	1	2013-06-17	11.1	15 to 20	before 10:00	26.8	26-27	34.7	27	<50	clade C only	0.158332	-0.137116	1.41226	0.286762	-0.661401	-0.380853	-0.315173	-0.532464	0.605238	-0.877836	2.01974	-0.726732	-0.427604	3.39709	1	no
88.1	Tuvuca	P. verrucosa	FJTV41	exposed	forereef	barrier	28	20-30	normal	1	2013-06-17	4.3	<5	before 10:00	26.8	26-27	34.7	284	>200	clade C only	1.90605	1.13172		2.84258	-0.799595	-0.278513	-0.829934	-0.53746	-0.644936	0.85431	-0.804715	-0.0805677	0.0653265	.	1	.
89.1	Tuvuca	P. acuta	FJTV42	intermediate	forereef	barrier	37	30-40	normal	1	2013-06-17	25.5	25-30	10:00-14:00	27	27-28	35.4	173	100-200	clade C only	-0.257791	-0.330555	0.133899	1.47082	-0.637553	-0.32937	-0.702467	-0.404565	-0.574387	-0.106079	0.889815	-0.265939	-0.0148768	1.70303	0	no
90.2	Tuvuca	P. acuta	FJTV42	intermediate	forereef	barrier	37	30-40	normal	1	2013-06-17	28	25-30	10:00-14:00	27	26-27	35.4	74	50-100	clade C only	-0.174566	-0.196131		-0.825332	-0.0300938	-0.397839	0.282031	0.709696	-0.237474	-0.00413753	-0.684422	-0.325182	-0.450602	.	.	.
91.1	Cicia	.	FJCC44	intermediate	forereef	barrier	42	40-50	normal	1	2013-06-18	31.2	>30	before 10:00	27.1	27-28	35.5	33	<50	clade C only	-0.673913	-0.484651												.	.	.
93.1	Cicia	P. verrucosa	FJCC44	intermediate	forereef	barrier	42	40-50	pale	2	2013-06-18	13	15 to 20	10:00-14:00	27.1	27-28	35.5	91	50-100	clade C only	1.4067	0.13829	-0.529906	1.63773	-0.811806	-0.26867	-0.894185	-0.547234	-0.666642	2.37428	0.0521055	-0.174385	-0.42995	3.38198	1	no
95.2	Cicia	P. verrucosa	FJCC44	intermediate	forereef	barrier	42	40-50	normal	1	2013-06-18	15.3	15-20	10:00-14:00	27.1	27-28	35.5	74	50-100	clade C only				0.545484	-0.606198	-0.296862	-0.392493	-0.348597	-0.564577	1.90244	-0.612325	-0.620748	-0.44983	.	0	.
97.1	Cicia	P. verrucosa	FJCC44	intermediate	forereef	barrier	42	40-50	normal	1	2013-06-18	8.4	10 to 15	10:00-14:00	27.1	27-28	35.5	103	100-200	clade C only	-0.00811696	-0.307605	2.1296	0.0264164				-0.650122						.	.	.
98.1	Cicia	P. verrucosa	FJCC44	intermediate	forereef	barrier	42	40-50	normal	1	2013-06-18	4.5	<5	10:00-14:00	27.1	27-28	35.5	508	>200	clade C only	1.57315	1.45302		-0.684711	-0.872312	0.0191587	-0.960074	-0.52863	-0.707759	1.40229	-0.217568	-0.572256	-0.488492	.	.	.
99.1	Cicia	P. verrucosa	FJCC44	intermediate	forereef	barrier	42	40-50	normal	1	2013-06-18	4.5	<5	10:00-14:00	27.1	27-28	35.5	508	>200	clade C only	1.57315	1.45302	3.31562	0.286762	0.0732902	-0.0619649	-0.26107	0.177602	-0.394055	1.68509	1.42877	-0.675086	-0.498615	3.66659	1	no
101.2	Cicia	P. damicornis	FJCC47	exposed	forereef	barrier	41	40-50	normal	1	2013-06-19	4	<5	before 10:00	27.1	27-28	35.5	118	100-200	clade C only	-0.590689	-0.392849	-0.225639	-1.08733	0.259596	-0.0757273	0.0585378	0.622997	-0.133518	-0.938483	-0.819198	-0.53827	-0.499942	1.61943	0	no
102.2	Cicia	P. verrucosa	FJCC48	intermediate	forereef	barrier	47	40-50	normal	1	2013-06-19	9.5	10 to 15	10:00-14:00	26.2	26-27	34.4	91	50-100	clade C + D	2.82152	2.45301	-0.201056	-0.634945	0.32133	-0.337681	-0.127312		-0.327816	-0.664807	-0.387093	-0.81938	-0.497374	.	.	.
103.1	Mago	P. brevicornis	FJMG49	exposed	forereef	barrier	53	>50	very pale	3	2013-06-20	3	<5	before 10:00	27.1	27-28	35.5	.	.	clade C only	-0.673913	-0.573174	-1.09354	0.817138	-0.772704	1.16324	-0.561332	-0.409861	-0.378729	0.5192	-0.351302	0.327391	-0.0779329	2.06157	0	no
104.1	Mago	P. verrucosa	FJMG50	intermediate	forereef	barrier	42	40-50	normal	1	2013-06-20	9.5	10 to 15	10:00-14:00	27.1	27-28	35.5	.	.	clade C only	-0.923587	-0.586289	0.852975	-0.756635	-0.403873	-0.194614	-0.188046	0.602933	-0.307298	-0.169831	-0.654101	-0.845006	-0.461688	2.18317	0	no
105.1	Mago	P. damicornis	FJMG50	intermediate	forereef	barrier	42	40-50	normal	1	2013-06-20	10	10 to 15	10:00-14:00	27.1	27-28	35.5	.	.	clade C only	-0.673913	-0.53383	0.332413	0.0431888	0.0948461	-0.0965829	-0.18433	0.36985	-0.4176	0.973492	0.0985194	-0.0884715	-0.325834	1.26901	0	no
106.1	Mago	P. meandrina	FJMG50	intermediate	forereef	barrier	42	40-50	normal	1	2013-06-20	6.6	10 to 15	10:00-14:00	27.1	27-28	35.5	.	.	clade C only	-0.590689	-0.428914	-0.0658446	0.197936	-0.520269	0.0819718	-0.827491	-0.432913	-0.545986	0.531666	-0.713093	1.76075	0.302341	2.97442	0	no
107.1	Mago	P. meandrina	FJMG50	intermediate	forereef	barrier	42	40-50	normal	1	2013-06-20	5.6	10 to 15	10:00-14:00	27.1	27-28	35.5	.	.	clade C only	-0.42424	-0.494487	0.0761951	-0.363978	0.381316	0.0691328	-0.0351959	0.75533	-0.101378	-0.805106	-0.667184	-0.135858	-0.44793	1.70555	0	no
108.1	Mago	P. meandrina	FJMG50	intermediate	forereef	barrier	42	40-50	pale	2	2013-06-20	6.6	10 to 15	10:00-14:00	27.1	27-28	35.5	.		clade C only	-0.923587	-0.589567		-0.0885545	-0.339062	-0.0721039	-0.399794	-0.329751	-0.395273	0.668923	-0.804198	0.048181	-0.482017	.	.	.
109.1	Mago	P. acuta	FJMG51	intermediate	forereef	fringing	47	40-50	pale	2	2013-06-20	9.9	10 to 15	10:00-14:00	27.4	27-28	35.4	.	.	clade C only	0.408006	0.295664	-0.0658446	-0.791383		0.605601	1.08766		0.934672	-0.164755	-0.495862	1.22616	0.102376	.	.	.
110.1	Mago	P. acuta	FJMG51	intermediate	forereef	fringing	47	40-50	pale	2	2013-06-20	7.8	10 to 15	10:00-14:00	27.4	27-28	35.4	.	.	clade C only	0.408006	0.384187	0.140342	0.660474	-0.822359	-0.410595	-0.934528	-0.585022	-0.640342	-0.0930559	-0.609239	-0.0339575	-0.472747	1.45207	0	no
111.1	Mago	P. acuta	FJMG51	intermediate	forereef	barrier	47	40-50	normal	1	2013-06-20	5.6	10 to 15	10:00-14:00	27.4	27-28	35.4	.	.	clade C only	-0.00811696	-0.110887	-0.788394	-1.08733	1.98741	0.184967	2.76759	1.07306	0.470579	-0.789361	-0.617055	1.58612	-0.207609	4.73746	1	yes
112.2	Vanua Balavu	P. acuta	FJVB52	intermediate	forereef	barrier	47	40-50	normal	1	2013-06-21	18.9	15-20	before 10:00	27.2	27-28	35.5	37	<50	clade C only	-0.507464	-0.4158	-1.18441	-0.97342	-0.496592	-0.153875	-0.378354	-0.105229	-0.499069	0.0191494	-0.628422	-0.689088	-0.463356	2.11305	0	no
113.1	Vanua Balavu	P. acuta	FJVB52	intermediate	forereef	barrier	47	40-50	normal	1	2013-06-21	13.9	15 to 20	10:00-14:00	27.2	27-28	35.5	66	50-100	clade C only	0.657679	0.0366519	-0.57391	-0.421138	-0.0707914	1.50566	-0.157262	-0.435544	-0.226037	-0.500006	-0.799339	0.435658	-0.328764	2.21302	0	no
114.1	Vanua Balavu	.	FJVB52	intermediate	forereef	barrier	47	40-50	pale	2	2013-06-21	5	10 to 15	10:00-14:00	27.2	27-28	35.5	36	<50	clade C only				-0.392743	-0.0665098	-0.281775	-0.0404638	-0.266024	-0.382359	0.101772	-0.0511807	-0.199337	-0.457407	.	.	.
115.1	Vanua Balavu	P. damicornis	FJVB52	intermediate	forereef	barrier	47	40-50	pale	2	2013-06-21	7	10 to 15	10:00-14:00	27.2	27-28	35.5	123	100-200	clade C only	-0.590689	-0.451865	-1.0143	-1.01269	0.420096	8.06365	0.742166	0.0190831	0.802749	1.68125	-0.414694	1.22322	-0.0774322	8.24183	1	yes
116.1	Vanua Balavu	P. acuta	FJVB53	intermediate	forereef	barrier	29	20-30	normal	1	2013-06-21	8	10 to 15	10:00-14:00	27.3	27-28	35.5	165	100-200	clade C only	-0.757138	-0.537109	-0.465331	-0.0885545	0.480561	-0.339652	-0.0546838	-0.213483	-0.335175	-0.0374114	-0.11457	0.048181	-0.370592	1.87033	0	no
117.1	Vanua Balavu	P. acuta	FJVB53	intermediate	forereef	barrier	29	20-30	pale	2	2013-06-21	11	15 to 20	10:00-14:00	27.3	27-28	35.5	140	100-200	clade C only	-0.923587	-0.586289	1.31904	-0.449161	-0.517607	-0.2455	-0.717165	-0.441793	-0.553427	0.116958	-0.629383	-0.188453	-0.373225	2.1655	0	no
118.1	Vanua Balavu	P. acuta	FJVB53	intermediate	forereef	barrier	29	20-30	pale	2	2013-06-21	8.2	10 to 15	10:00-14:00	27.3	27-28	35.5	411	>200	clade C only	-0.673913	-0.527273	0.369959	-1.15694	0.0722289	0.142989	0.681067	0.15756	-0.199086	0.383296	-0.518745	0.063292	0.567252	2.78967	0	no
119.1	Vanua Balavu	P. acuta	FJVB55	intermediate	forereef	barrier	29	20-30	normal	1	2013-06-22	27.1	25-30	before 10:00	27.1	27-28	35.4	17	<50	clade C + A	-0.507464	-0.399406	-0.429515	1.80463	0.596714	-0.403213	0.108144	-0.330183	0.523735	-0.771907	0.850195	1.82954	-0.22872	3.83832	0	no
120.1	Vanua Balavu	P. acuta	FJVB55	intermediate	forereef	barrier	29	20-30	normal	1	2013-06-22	25.5	20-25	before 10:00	27.1	27-28	35.4	41	<50	clade C only	0.324781	0.0694382	-0.601157	1.59597	0.0906102	-0.404267	-0.00915695	-0.395766	0.153402	-0.948247	1.49522	0.772959	-0.201832	2.76923	0	no
123.1	Vanua Balavu	P. acuta	FJVB55	intermediate	forereef	barrier	29	20-30	normal	1	2013-06-22	8.7	10 to 15	10:00-14:00	27.1	27-28	35.4	178	100-200	clade C only	0.0751076	-0.117444	-1.00413	1.222	-0.508026	-0.271587	-0.269759	0.0205455	0.0342215	2.47756	0.508049	4.39022	-0.266533	5.77261	2	yes
124.1	Vanua Balavu	P. acuta	FJVB55	intermediate	forereef	barrier	29	20-30	normal	1	2013-06-22	6	10 to 15	10:00-14:00	27.1	27-28	35.4	154	100-200	clade C only	-0.174566	-0.399406	-0.572511	0.111131	0.303219	1.65864	0.509774	-0.339948	1.57334	-0.806069	0.959539	-0.0083384	0.979953	2.94084	0	no
130.1	Vanua Balavu	P. damicornis	FJVB60	intermediate	forereef	barrier	11	15-20	bleached	4	2013-06-23	16.3	15-20	before 10:00	27	26-27	35.4	74	50-100	clade C only	-0.840362	-0.543666	0.573334	-0.363978	-0.801343	-0.408599	-0.859056	-0.496357	-0.650385	-0.59774	-0.722094	-0.935127	-0.451392	1.82706	0	no
131.1	Vanua Balavu	P. damicornis	FJVB60	intermediate	forereef	barrier	11	10 to 20	.		2013-06-23	10.9	15 to 20	before 10:00	27	26-27	35.4	49	<50	clade C only			0.253745	1.97083	-0.67358	-0.181534	-0.701293	-0.372162	-0.613515	0.927446	-0.113184	1.02461	-0.261446	2.32169	0	no
134.1	Vanua Balavu	P. acuta	FJVB61	intermediate	forereef	barrier	15	15-20	normal	1	2013-06-23	31.7	>30	10:00-14:00	27.1	27-28	35.6	49	<50	clade C only	-0.0913415	-0.209246	0.752304	-0.993219	0.854423	0.179834	0.747812	1.0992	0.576807	-0.946389	-0.275483	-0.403652	-0.461322	1.96112	0	no
138.1	Vanua Balavu	P. acuta	FJVB62	protected	lagoonal	patch	33	30-40	normal	1	2013-06-23	8.5	10 to 15	after 14:00	27	26-27	35.4	8	<50	clade C only			0.493437	0.145606	0.384836	-0.438562	0.777989	0.192998	0.16459	-0.492978	0.454582	1.06558	1.06093	2.24938	0	no
146.1	Vanua Balavu	P. acuta	FJVB63	protected	lagoonal	patch	29	20-30	normal	1	2013-06-24	9.6	10 to 15	before 10:00	26.8	26-27	35.5	140	100-200	clade C only	-0.0913415	-0.130558	-1.26111	-1.67086	1.34434	0.202581	2.96662	1.04086	6.79153	-0.883084	-0.767621	-0.00552892	-0.448008	7.95685	2	yes
147.1	Vanua Balavu	P. acuta	FJVB63	protected	lagoonal	patch	29	20-30	bleached	4	2013-06-24	9.9	10 to 15	before 10:00	26.8	26-27	35.5	82	50-100	clade C only	-0.257791	-0.215803	-0.949815	-1.69682	-0.652501	0.908999	-0.713612	-0.368629	-0.49773	-0.0693069	-0.637036	-0.52668	-0.347666	2.65865	0	no
151.1	Vanua Balavu	P. acuta	FJVB66	protected	lagoonal	patch	12	10 to 20	very pale	3	2013-06-25	27.4	25-30	10:00-14:00	26.6	26-27	35.3	58	50-100	clade C only	0.158332	-0.133837	1.39754	-0.91201	1.50839	-0.288555	0.461102	0.821323	0.101327	-0.08746	0.863969	0.173406	-0.109148	3.25154	0	no
153.1	Vanua Balavu	P. acuta	FJVB67	protected	lagoonal	fringing	22	20-30	normal	1	2013-06-25	21.1	20-25	after 14:00	26.8	26-27	35.4	49	<50	clade C only	-0.507464	-0.448586	2.18904	-1.20599	2.06902	-0.247333	1.47378	0.189787	0.4761	3.88971	-0.464408	1.65925	0.171445	5.5219	3	yes
						Average	35.6667							Average	27.0067		35.2856	133.072		average	0	0	0	0	0	0	0	0	0	0	0	0	0	2.98433	0.479452
						std. dev	9.01061							std. dev	0.253869		0.254206	123.485		std. dev.	1	1	1	1	1	1	1	1	1	1	1	1	1	1.4546	0.883641

## Sheet: PCA+CCA
PCA of all 13 molecular physiological response variables			Fig. 3a
Number	Eigenvalue	Percent	Cumulative percentage	Eigenvectors	Prin1	Prin2	Prin3	Prin4	Prin5	Prin6	Prin7	Prin8	Prin9	Prin10	Prin11	Prin12	Prin13
1	3.3119	25.476	25.476	max. length z-score	-0.03493	0.57861	-0.13837	-0.10873	-0.27443	0.07933	0.20855	-0.10107	0.05961	-0.07148	-0.03603	-0.34554	-0.60692
2	2.3886	18.373	43.85	planar SA z-score	-0.02997	0.57197	-0.1709	-0.18131	-0.25308	0.09515	0.14686	-0.1043	-0.06402	-0.04675	0.06073	0.36437	0.60132
3	1.5931	12.255	56.105	RNA/DNA z-score	-0.03498	0.29075	0.10338	0.4928	0.41989	0.29484	-0.25394	-0.25925	0.32818	-0.36598	0.14944	-0.00604	0.04184
4	1.2992	9.994	66.099	Sym GCP z-score	-0.31567	0.19991	0.29866	-0.04	0.11238	-0.35883	0.17153	0.48814	0.54591	-0.00016	-0.23208	0.0043	0.09273
5	1.1194	8.611	74.709	Sym rbcL z-score	0.49385	0.12239	0.01133	0.16835	0.11199	-0.01299	0.06333	0.15777	-0.13398	-0.13679	-0.53881	0.52358	-0.26448
6	0.9926	7.636	82.345	Sym zifl1l z-score	0.11775	-0.13407	0.282	-0.07421	-0.46817	0.62115	-0.17754	0.42739	0.156	-0.19155	0.0525	-0.00375	0.01202
7	0.6668	5.129	87.474	Sym ubiq-lig z-score	0.52432	0.08544	0.08447	-0.01966	0.02016	-0.0748	-0.03212	-0.05356	0.01921	-0.02718	-0.34248	-0.64509	0.40722
8	0.5712	4.394	91.868	Sym apx1 z-score	0.36149	0.0614	-0.26284	0.32695	0.13849	0.02531	0.39552	0.44737	0.03257	0.21072	0.51303	-0.06256	0.02472
9	0.4083	3.141	95.008	Sym hsp90 z-score	0.42228	0.02798	0.08092	-0.24644	-0.10338	-0.13941	-0.27874	-0.27515	0.54884	0.39555	0.22249	0.21827	-0.12353
10	0.3583	2.756	97.764	host ca z-score	-0.13263	0.15325	0.44184	0.51748	-0.23459	0.08247	0.03269	-0.12636	-0.18793	0.60499	-0.1222	-0.00193	0.02807
11	0.1975	1.519	99.284	host lectin z-score	0.03032	0.37568	0.2429	-0.30364	0.36199	-0.02688	-0.47526	0.32922	-0.41492	0.14683	0.19871	-0.04471	-0.07429
12	0.0514	0.395	99.679	host cu-zn-sod z-score	0.19101	-0.01412	0.58074	0.01263	-0.18131	-0.37743	0.24441	-0.15883	-0.18218	-0.43398	0.37305	0.05872	-0.0384
13	0.0418	0.321	100	host gfp-cp z-score	0.01918	-0.06278	0.31283	-0.38581	0.43676	0.45533	0.5326	-0.19381	0.03199	0.16078	-0.04664	0.02212	-0.01147
PCA of the 11 molecular-scale response variables only
			Fig. 3b
Number	Eigenvalue	Percent	Cumulative percentage	Eigenvectors	Prin1	Prin2	Prin3	Prin4	Prin5	Prin6	Prin7	Prin8	Prin9	Prin10	Prin11
1	3.3089	30.081	30.081	RNA/DNA z-score	-0.02106	0.39866	-0.53259	0.06126	0.37648	-0.04674	-0.33615	0.32349	-0.42612	0.09805	-0.02158
2	1.687	15.336	45.417	Sym GCP z-score	-0.31016	0.3973	0.00613	-0.14523	-0.31369	0.09556	0.53164	0.52115	-0.00773	-0.24745	-0.04193
3	1.4382	13.075	58.492	Sym rbcL z-score	0.49755	0.11686	-0.18089	0.02471	0.01012	0.05593	0.16562	-0.17012	-0.09742	-0.54444	0.58305
4	1.235	11.227	69.719	Sym zifl1l z-score	0.11373	0.03192	0.45613	0.3635	0.48925	-0.44401	0.38464	0.13783	-0.2019	0.0395	-0.00913
5	1.0038	9.125	78.844	Sym ubiq-lig z-score	0.52682	0.1075	0.01764	-0.03909	-0.07551	-0.00868	-0.05391	0.0081	-0.00996	-0.34093	-0.76419
6	0.741	6.736	85.58	Sym apx1 z-score	0.36348	-0.09735	-0.41285	0.10719	0.08566	0.26372	0.52463	0.04025	0.20963	0.52426	-0.0628
7	0.5681	5.164	90.744	Sym hsp90 z-score	0.42306	0.02462	0.2044	-0.1296	-0.18265	-0.22486	-0.32665	0.58893	0.3339	0.22023	0.25374
8	0.4076	3.705	94.45	host ca z-score	-0.12816	0.48339	-0.05407	0.5593	0.04765	0.00264	-0.13557	-0.15591	0.61736	-0.08853	-0.01558
9	0.3587	3.261	97.711	host lectin z-score	0.04167	0.46018	-0.04736	-0.54296	-0.00221	-0.48748	0.13339	-0.41103	0.09775	0.23553	0.00577
10	0.2025	1.841	99.552	host cu-zn-sod z-score	0.18921	0.41231	0.38396	0.21142	-0.35748	0.35229	-0.07733	-0.18036	-0.42525	0.35519	0.06844
11	0.0493	0.448	100	host gfp-cp z-score	0.01656	0.17747	0.33228	-0.40035	0.58645	0.5536	-0.04451	0.03882	0.20262	-0.04615	0.0218
Canonical correlation analysis: outliers vs. non-outliers
			Fig. 4c
Standardized scoring coefficients
	max. length z-score	planar SA z-score	RNA/DNA z-score	Sym GCP z-score	Sym rbcL z-score	Sym zifl1l z-score	Sym ubiq-lig z-score	Sym apx1 z-score	Sym hsp90 z-score	host ca z-score	host lectin z-score	host cu-zn-sod z-score	host gfp-cp z-score
Canonical 1	-0.620871	0.891303	-0.332862	-0.279352	0.380488	0.164128	0.317332	0.0928084	0.276198	0.627876	0.144333	0.384408	0.622294
